# Supplementary material for: Genome-wide DNA methylation analysis reveals estrogen-mediated epigenetic repression of metallothionein-1 gene cluster in breast cancer
Source: Clin Epigenetics. 2015 Feb 24;7(1):13. doi: 10.1186/s13148-015-0045-9 (PMC4355986; doi:10.1186/s13148-015-0045-9)
Supplement: Additional file 2: — Gene family information. All the gene families and the genes included in the clusters along with their statistical significance scores (as described in the Methods section) have been included. [file 13148_2015_45_MOESM2_ESM.xlsx]

## Sheet: Sheet1
Gene family	Description	CutOff selection	HR	95% CI		P	Included genes
ADAMTS	ADAM metallopeptidases with thrombospondin type 1 motif	0~3 vs 4~7 HM-gene	3.65726	1.51329	8.83868	0.00397493	ADAMTS16,ADAMTS20, ADAMTS5, ADAMTSL3, ADAMTSL4, ADAMTS10, ADAMTS12
ADRA	Adrenoceptors, alpha					Not Significant (N.S.)
ANKRD_group1	Ankyrin repeat domain containing	0 vs 1~3 HM-gene	0.370281	0.155069	0.884172	0.0252752	ANKRD39,ANKRD58, ANKRD13B
ANKRD_group2	Ankyrin repeat domain containing	0~1 vs 2~5 HM-gene	3.12756	1.33398	7.33265	0.00872073	ANKRD33B, ANKRD19, ANKRD34B, ANKRD45, ANKRD34C
BMP	Bone morphogenetic proteins					N.S.
CACN	Calcium channels	0~1 vs 2~4 HM-gene	2.42304	1.04466	5.62011	0.0392314	CACNG8, CACNA1G, CACNB2, CACNG3
CDH	Cadherins	0,1 vs 2,3 HM-gene	2.52922	1.07532	5.9489	0.0334723	CDH23, CDH8, CDH2
CHST	carbohydrate Sulfotransferases	0~2 vs 3 HM-gene	4.40231	1.6047	12.0772	0.00399616	CHST2, CHST3, CHST11
CLDN	Claudins					N.S.
CXCL	chemokine (C-X-C motif) ligand					N.S.
EPH	EPH receptors					N.S.
FBX_group1	F-boxes	0~3 vs 4~17 HM-gene	0.236411	0.0698838	0.79976	0.0203786	BTRC, FBXL15, FBXL16, FBXL18, FBXL19, FBXL6, FBXO16, FBXO2, FBXO25, FBXO41, FBXO43, FBXO44, FBXO46, FBXO6, FBXO9
FBX_group2	F-boxes	0~3 vs 4~7 HM-gene	6.08475	2.04027	18.1467	0.00119944	FBXL13, FBXL22, FBXL4, FBXO11, FBXO15, FBXO27, FBXO28, FBXO3, FBXO30, FBXO32, FBXO33, FBXO38, FBXO40, FBXO45, FBXO48, FBXW12 , SKP2
FGF	fibroblast growth factor	0 vs 1,2 HM-gene	2.89625	1.17826	7.1192	0.0204798	FGF8, FGF12
FOX	Forkhead boxes	0~6 vs 7~10 HM-gene	4.16397	1.77407	9.77338	0.00104956	FOXD3, FOXA2, FOXB2, FOXE1, FOXL2, FOXI2, FOXF1, FOXG1, FOXB1, FOXN4
FZD	frizzled class receptor					N.S.
GABR	GABA receptors	0,1 vs 2~4 HM-gene	3.18173	1.36005	7.4434	0.00760457	GABRA4, GABRB2, GABRB1, GABRA2
HIST1	Histones / Replication-dependent; Histon culster one	0~4 vs 5~18 HM-gene	2.8366	1.18876	6.76863	0.0187911	HIST1H4L, HIST1H3I, HIST1H1B, HIST1H2AL, HIST1H2BH, HIST1H4E, HIST1H2AM, HIST1H2BO, HIST1H2AD, HIST1H3D, HIST1H2BF, HIST1H1D, HIST1H3B, HIST1H3H, HIST1H2BL, HIST1H4B, HIST1H2BN, HIST1H2AK
HIST2	Histones / Replication-dependent; Histon culster two					N.S.
HOXA	Homeoboxes A cluster	0~2 vs 3~5 HM-gene	2.68882	1.14811	6.29711	0.0227226	HOXA9, HOXA10, HOXA11AS, HOXA1, HOXA11
HOXB	Homeoboxes B cluster					N.S.
HOXC	Homeoboxes C cluster	0~2 vs 3 HM-gene	3.44144	1.39941	8.46321	0.00710421	HOXC12, HOXC13, HOXC8
HOXD	Homeoboxes D cluster	0~3 vs 4~9 HM-gene	2.88398	1.23788	6.71904	0.0141085	HOXD3, HOXD4, HOXD9, HOXD11, HOXD10, HOXD12, HOXD8, HOXD1, HOXD13
HTR	5-HT (serotonin) receptors	0,1 vs 2,3 HM-gene	2.35396	1.00085	5.53644	0.0497741	HTR2C, HTR1A, HTR1B
IGF	insulin-like growth factor	0~4 vs 5~7 HM-gene	4.02672	1.68511	9.62224	0.00172419	IGF2BP3, IGF2, IGF2BP2, IGFBP7, IGSF21, IGSF9B, INSC
IRS	insulin receptor substrate 2; Pleckstrin homology (PH) domain containing					N.S.
IRX2	iroquois homeobox; Homeoboxes / TALE class					N.S.
ITG	Integrins	0~2 vs 3,4 HM-gene	3.33188	1.35353	8.20182	0.00882907	ITGA4, ITGA11, ITGB3, ITGA5
KIF	Kinesins					N.S.
LHX	Homeoboxes / LIM class	0,2 vs 3,4 HM-gene	3.16875	1.32564	7.57445	0.00948724	LHX1, LHX3, LHX2, LHX4
LRR	leucine rich repeat containing; Immunoglobulin superfamily / I-set domain containing	0 vs 1,2 HM-gene	2.93912	1.22825	7.03313	0.0154446	LRRC34, LRRC32
MAP	Mitogen-activated protein kinase cascade					N.S.
MED	mediator complex subunit	0 vs 1~6 HM-gene	0.31687	0.128526	0.78122	0.012552	MED16, MED25, MED28, MED12, MED31, MED15
MT	Metallothioneins	0 vs 1~9 HM-gene	5.78	1.36	24.58	0.018	MT1M-A.cgi, MT1A, MT1H, MT1IP, MT1G, MT1B. MT1E, MT1DP, MT1X
NDUF	NADH dehydrogenase (ubiquinone) subunits					N.S.
NKX	NKL subclass homeoboxes	0~2 vs 3~7 HM-gene	3.66206	1.57659	8.50612	0.00253821	NKX2-2, NKX6-1, NKX2-5, NKX2-8, NKX2-1, NKX2-3, NKX3-2
NR	Nuclear hormone receptors	0,1 vs 2 HM-gene	3.34305	1.34706	8.29655	0.00925792	NR2E1, NR4A3
PAX	Paired boxes	0~2 vs 3~5 HM-gene	2.86699	1.22013	6.73664	0.0156737	PAX9, PAX8, PAX1, PAX7, PAX5
PCDH	Protocadherins					N.S.
PCDH	Protocadherins	0~7 vs 8~11 HM-gene	2.88125	1.22995	6.74958	0.0148302	PCDHGA6, PCDHGA11, PCDHGB7, PCDHGA8, PCDHGB8P, PCDHGB3, PCDHGB5, PCDHGB6, PCDHB19P, PCDHB7, PCDHB10
PDE	Phosphodiesterases					N.S.
POU	Homeoboxes, POU class	0,1 vs 2,3 HM-gene	2.53986	1.0649	6.05774	0.0355755	POU3F3, POU3F1, POU6F2
PPP1R	Protein phosphatase 1, regulatory subunits	0 vs 1,2 HM-gene	2.34	1.01	5.43	0.047	PPP1R3G, PPP1R16B
PRDM	Zinc fingers, C2H2-type/ PR domain containing	0,1 vs 2,3 HM-gene	4.09	1.74	9.6	0.001	PRDM14, PRDM13, PRDM8, PRDM6
PRR	proline rich protein	0 vs 1~3 HM-gene	3.48	1.18	10.29	0.024	PRR23C, PRR15, PRR5L
RAB_group1	RAB, member RAS oncogene	0 vs 1~3 HM-gene	0.26	0.1	0.63	0.003	RAB3A, RAB38, RAB3C
RAB_group2	RAB, member RAS oncogene	0 vs 1~3 HM-gene	3.54	1.3	9.62	0.013	RAB22A, RAB3IL1, RAB9A
RGS	Regulators of G-protein signaling					N.S.
RNF	RING-type zinc fingers	0 vs 1~7 HM-gene	0.38	0.16	0.89	0.026	RNF113B, RNF151, RNF208, RNF126P1, RNF212, RNF126, RNF207
SFRP	Secreted frizzled-related proteins	0 vs 1,2 HM-gene	2.76	1.18	6.47	0.02	SFRP1, SFRP5
SIX		0 vs 1,2 HM-gene	2.4	1.04	5.56	0.041	SIX3, SIX6
SOX	SRY (sex determining region Y)-boxes	0,1 vs 2 HM-gene	2.5	1.02	6.15	0.046	SOX17, SOX14
SYT	Synaptotagmins					N.S.
TBX	T-boxes	0,1 vs 2,3 HM-gene	2.8	1.19	6.55	0.018	TBX15, TBX20, TBX21
TMEM_group1	transmembrane protein	0~2 vs 3~6 HM-gene	2.86	1.23	6.66	0.015	TMEM132C, TMEM132D, TMEM90B, TMEM132E, TMEM196, TMEM64
TMEM_group2	transmembrane protein	0 vs 1~5 HM-gene	0.39	0.16	0.91	0.029	TMEM151A, TMEM200C, TMEM14C, TMEM102, TMEM47
TFAP2	transcription factor AP-2					N.S.
TNFRSF	Tumor necrosis factor receptor superfamily					N.S.
TRIM	Tripartite motif containing	0,1 vs 2,3 HM-gene	3.17	1.37	7.34	0.007	TRIM71, TRIM36, TRIM9
WDR	WD repeat domain containing					N.S.
WNT	WNT ligant	0 vs 1~3 HM-gene	3.09	1.25	7.62	0.014	WNT3A, WNT2, WNT16
ZIC	Zic family member					N.S.
ZNFs / 16p	ZINC FINGERS/16p					N.S.
ZNFs_group1/ 19q	ZINC FINGERS/19q	0 vs 1,2 HM-gene	0.29	0.11	0.78	0.015	ZNF628, ZNF829
ZNFs_group2/ 19q	ZINC FINGERS/19q	0 vs 1~7 HM-gene	1185053	<0.001	>10000	<0.001	ZNF154, ZNF132, ZNF560, ZNF177, ZNF264, ZNF233
The methylation level of 100 to 75 percentileis identified the high methylation gene (HM-gene) for each gene.
