# Supplementary material for: Genome-wide DNA methylation analysis reveals estrogen-mediated epigenetic repression of metallothionein-1 gene cluster in breast cancer
Source: Clin Epigenetics. 2015 Feb 24;7(1):13. doi: 10.1186/s13148-015-0045-9 (PMC4355986; doi:10.1186/s13148-015-0045-9)
Supplement: Additional file 3: — Histologic data. Clinical information for all the patient samples investigated in this study have been included. [file 13148_2015_45_MOESM3_ESM.xlsx]

## Sheet: Sheet1
No.	Biopsy number	Year	Elston grade	T	N	M	Stage	Alive	Censored	Survival In months	Age	sex	Surgery	% tumoral cell	Histological type	Rcp E (%)	Rcp P (%)
1	3107	3	2	2	1	0	II	Si	2010-08-08	87.8033	53	F	2003-03-31	70	Ductal	0	0
2	3709	3	0	3	1	0	III	Si	2010-08-08	87.4754	51	F	2003-04-10	70	LOBULAR
3	7745-03	3	2	1	1	0	II	No	2008-04-21	57	66	F	2003-07-16	70	Ductal	97	98
4	7781-03	3	3	4	1	0	III	No	2005-03-19	20	45	F	2003-07-15	70	Ductal	0	0
5	869-04	4	3	2	2	1	IV	No	2006-09-17	32	80	F	2004-01-30	70	Ductal	100	0
6	5186	4	3	2	1	0	II	Si	2010-08-08	74.4262	47	F	2004-05-12	70	Ductal	70	1
7	8023-04	4	3	2	2	0	III	No	2005-06-14	11	54	F	2004-07-21	70	Ductal	0	0
8	931	5	2	2	0	0	II	Si	2010-08-08	65.6393	76	F	2005-02-04	70	Ductal	75	20
9	4773	5	2	2	0	0	II	Si	2010-08-08	62	62	F	2005-05-26	70	Ductal	93	36
10	9578	5	2	4	1	0	III	Si	2010-08-08	56.918	78	F	2005-10-28	70	Ductal	0	0
11	8622	3	3	2	1	0	II	Si	2010-08-08	83.6066	43	F	2003-08-06	75	Ductal	68	60
12	13760	3	3	3	0	0	II	Si	2010-08-08	79.7049	47	F	2003-12-03	75	Ductal	0	0
13	4009	3	2	2	0	0	II	Si	2010-08-08	87.1475	74	F	2003-04-20	80	Ductal	98	60
14	5401	3	1	2	1	0	II	Si	2010-08-08	86.0984	37	F	2003-05-22	80	Ductal	98	82
15	6756-03	3	3	2	3	0	III	No	2010-07-21	85	49	F	2003-06-25	80	Ductal	72	90
16	6820	3	3	2	2	0	III	Si	2010-08-08	84.9836	48	F	2003-06-25	80	Ductal	45	12
17	6830	3	3	2	0	0	II	Si	2010-08-08	84.9836	54	F	2003-06-25	80	Ductal	0	0
18	7359	3	1	2	0	0	II	Si	2010-08-08	84.5574	60	F	2003-07-08	80	Ductal	79	87
19	9536	3	2	2	0	0	II	Si	2010-08-08	82.918	44	F	2003-08-27	80	Ductal	92	80
20	10075-03	3	2	2	1	0	II	No	2006-12-25	39	71	F	2003-09-11	80	Ductal	98	90
21	10557	3	1	1	0	0	I	Si	2010-08-08	81.8361	71	F	2003-09-29	80	MUCIN	0	0
22	11379-03	3	2	2	0	0	II	No	2003-12-13	2	88	F	2003-10-15	80	Ductal	83	12
23	11405	3	2	3	x	0	II	Si	2010-08-08	81.2787	56	F	2003-10-16	80	Ductal	88	20
24	11742-03	3	3	2	1	0	II	No	2009-06-25	81.0492	56	F	2003-10-23	80	Ductal	88	37
25	1332	4	2	1	0	0	I	Si	2010-08-08	67.7377	68	F	2004-12-02	80	Ductal	0	0
26	2423	4	0	2	3	0	III	Si	2010-08-08	76.459	48	F	2004-03-11	80	LOBULAR	70	85
27	2468	4	2	3	0	0	II	Si	2010-08-08	76.2623	70	F	2004-03-17	80	Ductal	95	97
28	3314-04	4	2	2	1	0	II	No	2006-12-13	32	47	F	2004-03-31	80	Ductal	0	0
29	3744	4	2	2	0	0	II	Si	2010-08-08	75.377	64	F	2004-04-13	80	Ductal	0	0
30	4919	4	2	2	0	0	II	Si	2010-08-08	74.623	62	F	2004-05-06	80	Ductal	85	10
31	6233	4	2	1	0	0	I	SI	2010-08-08	73.541	55	F	2004-06-08	80	Ductal	0	0
32	7854	4	3	2	1	0	II	Si	2010-08-08	72.3279	58	F	2004-07-15	80	Ductal	92	0
33	8066	4	1	1	0	0	I	Si	2010-08-08	71.9672	54	F	2004-07-26	80	Ductal	100	1
34	8385	4	2	2	0	0	II	Si	2010-08-08	71.6393	45	F	2004-08-05	80	Ductal	90	42
35	8443	4	2	2	2	0	III	Si	2010-08-08	71.6393	38	F	2004-08-05	80	Ductal	86	96
36	1418	5	2	2	0	0	II	Si	2010-08-08	65.1803	43	F	2005-02-18	80	Ductal	70	0
37	2793-05	5	3	2	2	0	III	No	2006-09-12	17	45	F	2005-03-31	80	Ductal	75	50
38	3260	5	1	2	0	0	II	Si	2010-08-08	63.4098	73	F	2005-04-13	80	Ductal	98	28
39	3758-05	5	2	1	1	0	II	No	2007-04-06	23	71	F	2005-04-27	80	Ductal	87	35
40	4369-05	5	2	4	2	0	III	No	2008-09-14	40	69	F	2005-05-13	80	Ductal	94	8
41	5297	5	3	2	2	0	III	Si	2010-08-08	61.5082	63	F	2005-06-10	80	Ductal	95	0
42	5936	5	3	3	2	0	III	Si	2010-08-08	60.8197	49	F	2005-07-01	80	Ductal	90	0
43	6834-05	5	3	3	0	1	IV	No	2008-02-19	31	66	F	2005-07-28	80	Ductal	90	0
44	8100-05	5	3	2	1	0	II	No	2008-04-25	32	54	F	2005-09-07	80	Ductal	10	90
45	11105-05	5	2	4	1	0	III	No	2008-03-19	27	75	F	2005-12-14	80	Ductal	0	0
46	11518-05	5	3	2	1	0	II	No	2009-07-16	54	35	F	2005-01-03	80	Ductal	0	0
47	8335	3	2	2	1	0	II	Si	2010-08-08	83.8361	42	F	2003-07-30	85	Ductal	80	30
48	13378	3	2	2	0	0	II	Si	2010-08-08	79.9016	71	F	2003-11-27	85	Ductal	0	0
49	4816	3	1	2	1	0	II	Si	2010-08-08	86.5574	50	F	2003-05-08	90	Ductal	98	83
50	9153-03	3	3	2	1	0	II	No	2004-10-31	14	87	F	2003-08-20	90	Ductal	70	0
51	10575	3	0	1	0	0	I	Si	2010-08-08	81.7377	72	F	2003-10-02	90	Lobular	92	0
52	12055	3	2	4	0	0	III	Si	2010-08-08	68	81	F	2003-10-29	90	Ductal	95	82
53	2690-04	4	2	2	0	0	II	No	2005-12-30	21	60	F	2004-03-17	90	Ductal	0	0
54	2743	4	2	2	1	0	II	Si	2010-08-08	76.2295	64	F	2004-03-18	90	Ductal	94	0
55	3976	4	2	1	0	0	I	Si	2010-08-08	75.3115	53	F	2004-04-15	90	Ductal	99	0
56	4284-04	4	2	1	1	0	II	No	2009-10-19	66	66	F	2004-04-22	90	Ductal	88	76
57	7802	4	3	2	2	0	III	Si	2010-08-08	72.3934	36	F	2004-07-13	90	Ductal	0	0
58	8575	4	3	2	1	0	II	Si	2010-08-08	71.4098	36	F	2004-08-12	90	Ductal	77	20
59	8585	4	1	2	0	0	II	Si	2010-08-08	71.377	47	F	2004-08-13	90	Ductal	1	0
60	203	5	2	2	2	0	III	Si	2010-08-08	66.2295	76	F	2005-01-17	90	Ductal	88	60
61	3027-05	5	3	3	0	0	II	No	2006-07-16	15	79	F	2005-04-07	90	Ductal	0	0
62	3776	5	2	2	0	0	II	Si	2010-08-08	62.9836	76	F	2005-04-26	90	Ductal	92	90
63	7918	5	2	2	0	0	II	Si	2010-08-08	58.7869	67	F	2005-09-01	90	Ductal
64	10742	5	1	4	0	0	III	Si	2010-08-08	55.8361	79	F	2005-11-30	90	Ductal	0	0
65	9760	2	1	2	0	0	II	Si	2010-08-08	93.4754	63	F	2002-10-09	95	Ductal	85	20
66	3945	3	1	2	0	0	II	Si	2010-08-08	87.2787	58	F	2003-04-16	95	Ductal	95	90
67	4492	3	2	1	0	0	I	Si	2010-08-08	86.7869	63	F	2003-05-01	95	Ductal	0	0
68	10318	3	2	1	0	0	I	Si	2010-08-08	82.2623	49	F	2003-09-16	95	Ductal	85	90
69	11073	3	3	2	0	0	II	Si	2010-08-08	81.541	32	F	2003-10-08	95	Ductal	84	5
70	11374-03	3	2	2	2	0	III	No	2004-02-15	4	51	F	2003-10-16	95	Ductal	70	64
71	12409	3	3	1	1	0	II	Si	2010-08-08	80.5902	68	F	2003-11-06	95	Ductal	99	0
72	3397	4	2	3	1	0	III	Si	2010-08-08	75.7705	49	F	2004-04-01	95	Ductal	0	0
73	6470-04	4	3	3	1	1	IV	No	2006-05-03	23	69	F	2004-06-10	95	Ductal	88	0
74	6779	5	3	2	2	0	III	Si	2010-08-08	59.9672	51	F	2005-07-27	95	Ductal	0	0
75	9069	5	3	2	1	0	II	Si	2010-08-08	57.2787	55	F	2005-10-17	95	Ductal	46	0
76	9363	5	2	2	0	0	II	Si	2010-08-08	57.1475	37	F	2005-10-21	95	Ductal	0	0
77	4803	3	1	2	1	0	II	No	2006-11-12	40	55	F	2003-07-07	95	Ductal	95	80
No.	Case Number	Age at the time of operation	Gender	Race	tissue	Tissue type
78	RN402	34	F	wt	normal	R/L breast
79	RN412,RN412R	51	F	wt	normal	R/L breast
80	RN426	43	F	bk	normal	R/L breast
81	RN430	40	F	wt	normal	R/L breast
82	RN508	44	F	Unkn	normal	R/L breast
83	RN510	46	F	bk	normal	R/L breast
84	RN582,RN582R	51	F	wt	normal	R/L breast
85	RN598	51	F	bk	normal	R/L breast
86	RN600,RN600R	52	F	Unkn	normal	R/L breast
87	RN614	54	F	bk	normal	R/L breast
1 - 77 = Tumor Samples
78 - 87 = Normal Samples
